# Supplementary material for: Using large language models to enhance clinically-driven missing data recovery algorithms in electronic health records
Source: JAMIA Open. 2026 Jun 2;9(3):ooag080. doi: 10.1093/jamiaopen/ooag080 (PMC13228140; doi:10.1093/jamiaopen/ooag080)
Supplement: ooag080_Supplementary_Data [file ooag080_supplementary_data.zip]

Archive with 2 entries (2 files):
- Supp_ICD_Codes_EHR_Validation_Revision.pdf
- revision.tex
