# Supplementary material for: Using large language models to enhance clinically-driven missing data recovery algorithms in electronic health records
Source: JAMIA Open. 2026 Jun 2;9(3):ooag080. doi: 10.1093/jamiaopen/ooag080 (PMC13228140; doi:10.1093/jamiaopen/ooag080)
Supplement: ooag080_Supplementary_Data [file ooag080_supplementary_data.zip › revision.tex]

\documentclass[twocolumn, 8pt]{article}
%\documentclass[onecolumn, 8pt]{article}

%\usepackage{sistyle} % for \num{} to control commas in numbers > 999 
\usepackage{JAMIA}
\usepackage{url}
\usepackage{amsmath}
\usepackage{array}
\newcolumntype{L}[1]{>{\raggedright\let\newline\\\arraybackslash\hspace{0pt}}m{#1}}
\newcolumntype{C}[1]{>{\centering\let\newline\\\arraybackslash\hspace{0pt}}m{#1}}
\newcolumntype{R}[1]{>{\raggedleft\let\newline\\\arraybackslash\hspace{0pt}}m{#1}}
\usepackage{siunitx}
\usepackage{xcolor}
%\usepackage{color,soul}
\newcommand{\rev}[1]%{{\color{black}#1}}%
{{\color{blue}#1}}%

\title{On Using Large Language Models to Enhance Clinically-Driven Missing Data Recovery Algorithms in Electronic Health Records}
\author[1*]{Sarah C. Lotspeich, PhD}
\author[2]{Abbey N. Collins, PhD}
\author[3]{Brian J. Wells, MD, PhD}
\author[4,5]{Ashish K. Khanna, MD}
\author[3]{Joseph Rigdon, PhD}
\author[1]{Lucy D'Agostino McGowan, PhD}
\affil[1]{Department of Statistical Sciences, Wake Forest University, Winston-Salem, North Carolina, U.S.A.}
\affil[2]{Department of Psychology, North Carolina State University, Raleigh, North Carolina, U.S.A.}
\affil[3]{Department of Biostatistics and Data Science, Wake Forest University School of Medicine, Winston-Salem, North Carolina, U.S.A.}
\affil[4]{Department of Anesthesiology, Division of Critical Care Medicine, Wake Forest University School of Medicine, Winston-Salem, North Carolina, U.S.A.}
\affil[5]{Outcomes Research Consortium, Houston, Texas, U.S.A.}
\affil[*]{Corresponding author: Sarah C. Lotspeich, PhD, Department of Statistical Sciences, Wake Forest University, 127 Manchester Hall, Box 7388, Winston-Salem, North Carolina 27109, U.S.A. (lotspes@wfu.edu, 336-758-5300)}
%\affil[$\dagger$]{These authors contributed equally to this work}
%\affil[\phantom{1}]{}
\date{}

% Research and Applications
% Research and Applications articles describe original work in the formulation, implementation, or evaluation of informatics-based studies and investigations. The articles do not need to be limited to hypothesis-driven research, and they can, for example, report on an innovative application of information technology, the detailed description of a new methodology, or the formulation and formative evaluation of a new model. The structured abstract should contain the headings: Objective, Materials and Methods, Results, Discussion, and Conclusion. The main text should, in addition to the sections corresponding to these headings, include a section describing Background and Significance.

% Word count: up to 4000 words.
% Structured abstract: up to 250 words.
% Tables: up to 4.
% Figures: up to 6.
% References: unlimited.

\begin{document}

% make title and abstract
%==============================
\par\noindent\rule[-7pt]{15.5cm}{0.2em}
%TC:ignore
\begin{strip}
    \begin{minipage}{.88\textwidth}
        \maketitle
        \small
        \abstractSection
        % Current word count 243 / 250 Up to 250 words for research and applications 
        {Electronic health records (EHR) data are prone to missingness and errors. Previously, we devised an enriched chart review protocol where a "roadmap" of auxiliary diagnoses was used to recover missing values. Still, chart reviews are expensive and time-intensive, limiting the number of patients whose data can be reviewed. Now, we investigate the accuracy and scalability of a roadmap-driven algorithm, based on ICD-10 codes, to mimic expert chart reviews and recover missing values.} % Objective
        {In addition to the clinicians' original roadmap from our previous work, we consider new versions that were iteratively refined using large language models (LLMs) in conjunction with clinical expertise to expand the list of auxiliary diagnoses. Using chart reviews for $100$ patients from an extensive EHR, we examine algorithm performance.} % Materials and Methods
        {\rev{Across $100$ chart reviewed patients, there were $413$ missing values in the EHR data. The expert chart reviews recovered $49$ ($12\%$), while the algorithms using LLMs enhanced roadmaps recommended almost twice as many ($83 \textendash 89$, $20 \textendash 22\%$). The final algorithm using clinician-approved LLMs' additions offered a balance ($73$, $18\%$), expanding the original roadmap with LLMs' suggestions but only when deemed clinically relevant. When applied to a larger study of $1000$ patients from the same EHR, the per-patient median number of non-missing values increased from $6$ to $7$.}} % Results (28 words)
        %{Clinically-driven algorithms (enhanced by LLMs) can recover missing EHR data with similar accuracy to chart reviews and can feasibly be applied to large samples.} % Discussion (29 words)
        {Clinically-driven algorithms (enhanced by LLMs) can recover missing EHR data with similar accuracy to chart reviews and  feasibly be applied to large samples. Extending them to monitor other data quality dimensions is a promising future direction.} % Conclusion
        {chart reviews, computable phenotype, learning health system, missing data, whole-person health} % Up to 5 Key words
        {Routinely collected data, like those in electronic health records (EHR), can be instrumental to research and clinical practice. For example, EHR data could be used to develop a whole-person health score that can be calculated across entire healthcare systems, allowing patient- and individual-level monitoring and planning. However, EHR are prone to missingness and errors, more so than controlled trials, because they are subject to clinical decision-making and collected in the fast-paced world of clinical care. Chart reviews, wherein clinical experts manually compare EHR data to source documents (like electronic charts) can sometimes correct data errors, and in prior work we demonstrated that they could leverage additional information to fill in some missing values, too, using a clinician-defined “roadmap” of relevant diagnoses. Still, expert chart reviews are resource- and time-intensive, which limits how many patients’ data can be evaluated in this way. Herein, we develop an algorithm that uses patient diagnosis codes to mimic the roadmap-driven missing data recovery from our prior work, meaning it could be applied across entire EHR-derived samples and not just small subsets. Further, we explore how large language models (LLMs) can be prompted to expand the list of diagnosis codes and improve missing data recovery.}
    \end{minipage}
\end{strip}
%TC:endignore
%==============================
% Introduction
%==============================
\newpage

\section*{Background and Significance}

\subsection*{Learning health systems and electronic health records}

Refining healthcare systems is vital to enhancing care delivery and improving patient outcomes. Learning health systems (LHS) use data and analytics to learn from patients' data and relay that information back to clinicians, fostering cycles of continuous improvement.\cite{greene_implementing_2012,easterling_clarifying_2022,friedman_toward_2015} Enhancing connections between research and practice is critical to LHS,\cite{easterling_clarifying_2022} and this connection depends heavily on electronic health records (EHR) data.\cite{mclachlan_framework_2019, trinkley_applying_2024}

EHR data present a huge opportunity to operationalize computable phenotypes and advance LHS,\cite{Mo2015} but there are challenges. Because they are routinely collected in a fast-paced clinical environment, EHR data are predisposed to missingness and errors.\cite{mclachlan_framework_2019, hersh_caveats_2013, wells_strategies_2013, kim_evolving_2019, nordo_use_2019, Kim2024} Key predictors for the phenotype may be measured for some, but not all. Because their measurement depends on clinical decision-making (e.g., physician ordering a test), these predictors are likely missing not at random.\cite{Haneuse2021,GETZEN2023104269}

\subsection*{Whole-person health scores}

Our LHS wants to operationalize the allostatic load index (ALI), which is a computable phenotype for allostasis (the body’s ability to adjust to physiological changes and maintain stability).\cite{mcewen_concept_2003, Sterling} The ALI is a modifiable index designed to capture physiological ``wear and tear'' across multiple body systems due to stress.\cite{mcewen_stress_1993, mcewen_concept_2003, mcewen_what_2010} It can provide clinicians with an early indication of short and long-term health risk, as the ALI is associated with outcomes including  cardiovascular disease, hypertension, diabetes, obesity, and overall risk of morbidity and mortality. \cite{beckie_systematic_2012, duru_allostatic_2012, gruenewald_combinations_2006, guidi_allostatic_2020, guidi_allostatic_2020-1, mcewen_stress_1998, parker_allostatic_2022, Seeman2001} 

We want to apply the calculation from Seeman et al.,\cite{Seeman2001} which computes ALI from ten biomarkers across three body systems (Table~\ref{tab:ali_components_roadmap}). However, in EHR data, many of these biomarkers are measured infrequently. While errors in non-missing biomarkers are possible, based on our previous studies in this LHS,\cite{lotspeich2025overcomingdatachallengesenriched} we believe missingness to be a bigger issue. We recently assessed how to navigate data challenges and more accurately measure ALI from EHR data by incorporating expert chart reviews.\cite{lotspeich2025overcomingdatachallengesenriched}  

%TC:ignore
\begin{table}[ht!]
\centering
\resizebox{\columnwidth}{!}{
\begin{tabular}{rcc}
    \hline 
        \textbf{ALI Component}& \textbf{Threshold} & \textbf{Search Term(s)} \\
        \hline 
        \addlinespace
        \multicolumn{3}{l}{\textit{Cardiovascular System}} \\
        \addlinespace
        Systolic Blood Pressure & $>140$ & Hypertension  \\
        Diastolic Blood Pressure & $>90$ & Hypertension  \\
        \addlinespace
        \multicolumn{3}{l}{\textit{Metabolic System}} \\
        \addlinespace
        Body Mass Index & $>30$ & Obesity; Morbid Obesity; \\
        & & Grade I, II, or III Obesity\\
        Triglycerides & $\geq 150$ &	Hypertriglyceridemia \\
        Total Cholesterol & $\geq 200$ & Hypercholesterolemia \\
        \addlinespace
        \multicolumn{3}{l}{\textit{Inflammation System}} \\
        \addlinespace
        C-Reactive Protein & $\geq 10$	& Sepsis; Infection; Auto-Immune \\
        & & Inflammatory Syndrome\\
        Hemoglobin A1C & $\geq 6.5$	& Diabetes; Impaired \\
        & & Glycemic Control \\
        Serum Albumin & $\geq 3.5$ & \textit{(None Given)} \\
        Creatinine Clearance & $<110$ (Males)& Renal Failure; \\
        & $<100$ (Females)  & Insufficiency; Acute \\
        & & Kidney Injury; \\
        & & Chronic Renal Failure
        \\
        Homocysteine & $>50$ &	Hyperhomocysteinemia; \\
        & & Vitamin deficiency \\
    \hline 
    \end{tabular}
}
\caption{Ten components of the allostatic load index (ALI) were defined by discretizing measurements across three body systems at clinically-driven thresholds. If the component was missing from the extracted electronic health records (EHR) data, chart reviewers searched for auxiliary information in the patient's medical chart in Epic (the institution's electronic charting software). If the search term was present, the patient was treated as having an ``unhealthy'' measurement. This table was adapted from Lotspeich et al. (2025). \citep{lotspeich2025overcomingdatachallengesenriched}}
\label{tab:ali_components_roadmap}
\end{table}
%TC:endignore

\subsection*{Expert chart reviews}

Expert chart reviews (also called source document verification) are a common approach to gauging the quality of routinely collected data.\citep{kiragga2011, mphatswe2012, chaulagai2005, kimaro2005, shepherd2022, lotspeich2025overcomingdatachallengesenriched, duda2012} Typically, teams of skilled reviewers manually compare the analytical dataset (e.g., extracted from the EHR) to clinical source documents (e.g., electronic charts) to identify differences. Since the source documents are closer to the point of care, they are generally considered more accurate than the analytical dataset. With a prespecified protocol in place,\cite{duda2012,Lotspeich2020,Lotspeich2023} chart reviews can take weeks or months to complete, and data are often collected in a standardized electronic format, like Microsoft Excel or REDCap.\cite{Harris2009}

Chart reviews uncover valuable information about data quality and opportunities for process improvement. Still, they are resource- and time-intensive, which greatly limits their scalability. Our previous chart reviews required the effort of four skilled chart reviewers (clinical research technicians) over $6$ months to evaluate a focused list of variables (only ALI components) for a small subsample of $100$ patients from a larger study of $1000$ routine healthcare users from our EHR.\cite{lotspeich2025overcomingdatachallengesenriched} Adding a novel ``roadmap'' for missing data recovery, created by clinical experts, we filled in some gaps using auxiliary health information (e.g., related diagnoses) or anchors,\cite{Halpern2014} but $900$ patients' data were left totally untouched, and even those who underwent chart review could still have missing data. Herein, we explore how (i) expanding the roadmap, potentially with large language models (LLMs), and (ii) applying it algorithmically, instead of requiring humans for implementation, can promote this protocol's efficacy and efficiency. 

\subsection*{Large-scale algorithms in electronic health records}

Structured EHR data, like ICD-10 codes (International Classification of Diseases, 10th revision),\citep{WHO_ICD10} are especially valuable for patient phenotyping.\cite{Pendergrass2019,Zhang2019,Yang2023,Petrik2016,Yang2025, LEDERMACEK2021101599,LIU2023105136,He2024,Barnes2020,Stein2019,JORGE201984,Yuan2021} Often, phenotype development involves model training and deployment using EHR data and a subset of ``gold standard" outcomes (e.g., validated diagnoses) obtained through chart reviews.\cite{JORGE201984} The final algorithm might involve statistical modeling, machine learning, or artificial intelligence. 

Data cleaning algorithms differentiate between plausible and implausible values in EHR data\cite{Dziadkowiec2016,Estiri2019,Shi2021} and detect misspellings in text fields.\cite{Filik2006,Shi2021,LAI2015188, Lee2022} Some algorithms are variable-specific, since they rely on the clinical context to define plausibility.\cite{Daymont2017, Lin2022, GUIDE2024104660} 

To handle missing data in EHR, imputation (i.e., replacing missing values with informative placeholders), which seeks to preserve the size and statistical power of the full sample, is incredibly common.\cite{Wells2013,Wang2014,Goldstein2016,Beaulieu-Jones2018,Xu2021,BERNARDINI2023107188,Jazayeri2020} The imputed values (placeholders) range in complexity from summary statistics to model predictions. However, replacing missing values with poor placeholders can actually hurt rather than help analyses.\cite{Li2018} To recover missing ALI components, we did not want to rely on relationships between variables in our somewhat sparse EHR dataset. Instead, we leverage clinical insights to impute variables based on a prespecified roadmap. 

\section*{Objective}

\rev{Using ALI and healthcare utilization for demonstration, w}e compare the accuracy and scalability of a missing data recovery algorithm based on a clinically-driven, LLMs-enhanced roadmap of auxiliary ICD-10 codes against expert chart reviews. 

% Materials and Methods
%==============================
\section*{Materials and Methods}
\subsection*{Cohort description}

Our study builds on a sample of $N = 1000$ adults $18$--$65$ years old who newly engaged in outpatient primary care at Atrium Health Wake Forest Baptist (AHWFB) between March $2018$--$2020$. Located in Winston-Salem, North Carolina, AHWFB is a $900$-bedded tertiary care hospital system attached to Wake Forest University School of Medicine (WFUSM). %this hospital belongs to a statewide LHS. 
This study was approved by the Institutional Review Board at WFUSM.

EHR data were extracted for all patients, including demographics and measurements for ALI components (Table~\ref{tab:ali_components_roadmap}). 
Some components were missing for almost everyone (Supplemental Figure~S1A). Errors in non-missing values were possible (e.g., due to the data extraction algorithm) but very uncommon. On average, patients had $6$ of $10$ non-missing ALI components in the EHR data (interquartile range [IQR] $= [5, 7]$, Supplemental Figure~S1B). A subset of $n = 100$ patients underwent chart reviews.\cite{lotspeich2025overcomingdatachallengesenriched} 

\subsection*{Expert chart review protocol and findings}

We previously developed a novel ``enriched'' chart review protocol incorporating a clinical expert-derived ``roadmap" (Table~\ref{tab:ali_components_roadmap}) to ensure the quality and completeness of ALI components in EHR data. \citep{lotspeich2025overcomingdatachallengesenriched} It was designed to address two key goals. 
\begin{enumerate}
\item[(i)] \textit{Validation:} For non-missing components, confirm that the extracted value (in extracted EHR data) matches the patient's chart.
\item[(ii)] \textit{Recovery:} For missing components, locate supplemental diagnoses (in electronic charts) that provide information about the unmeasured values.   
\end{enumerate}
These goals aligned with two data quality dimensions (concordance and completeness) outlined by Weiskopf et al. (2013).\cite{Weiskopf2013} 

Expert chart reviewers (clinical research technicians [CRTs]) followed this protocol to manually search patients' electronic charts. \rev{The subsample of $100$ patients reviewed were chosen via a multi-wave adaptive sampling strategy%that was specifically designed to optimize statistical precision for our planned analysis of ALI and healthcare utilization
.\cite{lotspeich2025overcomingdatachallengesenriched} The first $52$ were randomly sampled based on whether they engaged in the healthcare system (yes/no) and discretized unvalidated ALI (above/below the median) via a balanced case-control design. The last $48$ chosen were those with the largest/smallest residuals based on the naive model (i.e., using unvalidated data only). While selection of these patients was enriched for that particular clinical question, their data should be representative of the original sample with respect to missingness in the ALI components and how much could be recovered, which is of interest here.} 

In total, four CRTs reviewed \num{11472} data points ($1767$ labs and $9705$ vitals). These data are ``alloyed'' gold standards (i.e., presumed to be more accurate than extracted EHR but still imperfect). Non-missing ALI components almost always matched the EHR, and some missing ones were recovered using the roadmap. Still, chart reviews required $100$ hours of human effort. Also, while we now feel confident in the non-missing EHR data, missingness remains a key challenge (especially for patients without chart reviews). 

\subsection*{Missing data recovery algorithms}

Since completing the chart reviews, we have been pursuing scalable ways to recover missing EHR data across our healthcare system. The clinicians' search terms from the roadmap in our previous work (Table~\ref{tab:ali_components_roadmap}) could be captured by International Classification of Diseases (ICD-10) codes (10th revision).\citep{WHO_ICD10} Therefore, we were interested in developing an algorithm  to recover missing ALI components from all $1000$ patients based on ICD-10 codes. Computationally, this task is fairly simple: Merge the roadmap into patient diagnoses and evaluate potential matches. 

Our merging algorithm required all terms to appear somewhere in the ICD-10 code's description to be considered a match. For example, ``vitamin deficiency'' required both ``vitamin'' and ``deficiency" to be present. The $20$ search terms in the \textit{clinicians' original roadmap} matched $1234$ ICD-10 codes, of which $211$ were present in our sample (Table~\ref{tab:terms_codes}). 

%TC:ignore
\begin{table}[ht!]
\centering
\resizebox{\columnwidth}{!}{
\begin{tabular}{p{1.5cm}p{1.5cm}p{1.5cm}p{1cm}p{1.25cm}p{1.5cm}p{1.5cm}p{1.5cm}p{2cm}} 
  \hline
  \textbf{Data Source} & \textbf{Addresses Errors} & \textbf{Addresses Missingness} & \textbf{Sample Size} & \textbf{List of Diagnoses} & \textbf{Clinical Relevance} & \textbf{Statisti- cally Efficient} & \textbf{Search Terms} & \textbf{Matched in Sample (Overall)}\\
  \hline \\
  Extracted EHR Data & No & No & Large & Short & High & Maybe & $-$ & $-$   \\ \\
  Expert Review Reviews & Yes & Yes & Small & Short & High & No & $-$ & $-$ \\ \\
  Algorithm w/ Clinicians' Original & No & Yes & Large & Short & High & Yes & $20$ & $211$ ($1234$) \\ \\
  Algorithm w/ LLMs (Baseline) & No & Yes & Large & Long & Low & Yes & \rev{$393$} & \rev{$782$} (\rev{$\num{12151}$}) \\ \\
  Algorithm w/ LLMs (Context) & No & Yes & Large & Long & Low & Yes & \rev{$277$} & \rev{$514$} (\rev{$\num{5661}$}) \\ \\
  Algorithm w/ LLMs (Context + Clinicians) & No & Yes & Large & Long & High & Yes & \rev{$115$} & \rev{$421$ ($421$)$^*$} \\ \\
  \hline 
\end{tabular}}
\caption{Comparison of the pros and cons for various data sources, including the extracted electronic health records (EHR) data, expert chart reviews, and various missing data recovery algorithms (by roadmap). For each roadmap, counts of proposed search terms, matching International Classification of Disease (ICD-10) codes (10th revision), and matching ICD-10 codes among patients in our sample. $^*$Clinicians were only asked to review ICD-10 codes from LLMs (context) that matched patients in our sample, so it was not possible for LLMs (context + clinicians) to match more than \rev{$514$} ICD-10 codes.}
\label{tab:terms_codes}
\end{table}
%TC:endignore

This algorithm attempts to recover missing data by replicating the process performed by human chart reviewers. Once established, it is faster, more affordable, and efficiently applies across the entire study. Since costs are not tied to sample size, this algorithm makes large-scale EHR data recovery possible in a way that chart reviews cannot. 

However, the roadmap was initially created for use by human chart reviewers with clinical expertise. Therefore, some search terms were expected to be used at the chart reviewers' discretion based on additional context. For example, one of the search terms for missing C-reactive protein (CRP) was ``infection,'' which matched ICD-10 codes ranging in severity from systemic (like sepsis) to acute (like upper respiratory infections).

\subsection*{Enhancements with large language models (LLMs)}

\rev{Building on this algorithmic foundation, we employed LLMs to expand the list of search terms. For accessibility, we implemented the \textit{LLMs-based roadmap enhancements} in open-source software. Specifically, we used the \texttt{ellmer} package in \texttt{R}, which enables programmatic interaction with LLMs through ``tool-calling'' and allows for seamless integration with downstream data management and analysis.\citep{ellmer} %That is, the \texttt{ellmer} package allows LLMs to request execution of \texttt{R} functions as external tools.  
As of March 23, 2026, Google was the only provider  in \texttt{ellmer} with an unpaid API tier and their default model was Gemini-2.5-Flash.\citep{geminiteam2023gemini} Using the Gemini API's default parameters (temperature $= 1$, top-P $= 0.95$, top-K $= 64$, and candidate count $= 1$),\cite{google2025gemini25flash} we tested two LLMs enhancements. See the Supplemental Materials for all \texttt{R} code.}

\subsubsection*{LLMs (baseline) roadmap without context} 

First, we prompted the LLMs to generate relevant terms for each ALI component based only on the name of each biomarker and general guidance on whether high or lower values were considered unhealthy (Prompt~\ref{prompt:generation}). 
\begin{promptbox}{Generate LLMs (baseline) roadmap}
\label{prompt:generation}
\rev{Please propose an exhaustive list of terms (avoiding acronyms) that will be used to search ICD-10 descriptions to identify each of the missing biomarkers. Create a new data frame with these codes named `\texttt{df\_nocontext\_[number]}'. Be sure to make as exhaustive a list as possible.}
\end{promptbox}
\vspace{-5pt}
\begin{small}
\end{small}
\vspace{5pt}
\rev{As a form of self-consistency,\cite{wang2023selfconsistencyimproveschainthought} Prompt 1 was placed inside of a loop and provided to $20$ newly-initiated chats, allowing the LLMs to independently respond many times. (The daily query limit for the API was $20$.) This was preferable over providing a single prompt that asked for $20$ new data frames, since previous versions would still be within the context window and could skew or ``distract'' later ones.\cite{shi2023largelanguagemodelseasily} Across the loop, the number of unique ICD-10 codes matching the proposed search terms (taken as the superset of all those proposed thus far) seemed to plateau after about $10$ iterations (Supplemental Figure~S2).}

Ultimately, the \textit{LLMs (baseline) roadmap} took the superset of these $20$ dataframes (i.e., the collection of terms that appeared at least once across the $20$ times that the LLMs completed the task). \rev{The LLMs (baseline) proposed $393$ search terms, not necessarily including the original $20$ from the clinicians' original roadmap. While these search terms matched $\num{12151}$ ICD-10 codes, only $782$ ($6\%$) of those codes were observed in our sample.} %After starting with $20$ times as many terms, the LLMs (baseline) roadmap matched $3.7$ times as many patient diagnoses as the clinicians' original (Table~\ref{tab:terms_codes}), but it is important to remember that not all of these matches are necessarily clinically relevant.} 

\subsubsection*{LLMs (context) roadmap} 

Second, building on the same function for the roadmap's structure, the prompt was modified slightly to instruct the LLMs to include the examples from the clinicians' original roadmap (Table~\ref{tab:ali_components_roadmap}) in each iteration (Prompt~\ref{prompt:generation-context}). Again, the \textit{LLMs (context) roadmap} comprised all unique search terms across the $20$ resulting dataframes. 
\begin{promptbox}{Generate LLMs (context) roadmap}
\label{prompt:generation-context}
\rev{Please propose an exhaustive list of terms (avoiding acronyms) that will be used to
search ICD-10 descriptions to identify each of the missing biomarkers. Create a new dataframe with these codes named `\texttt{df\_context\_[number]}'. Be sure to include the examples given in (e.g.,) and make as exhaustive a
list as possible.}
\end{promptbox}
\vspace{-5pt}
\begin{small}
\end{small}
\vspace{5pt}
\rev{LLMs (context) proposed $277$ search terms, which matched $\num{5661}$ distinct ICD-10 codes ($514$ in our sample, $9\%$). Notably, LLMs (context) proposed fewer search terms and had fewer matching ICD-10 codes than LLMs (baseline), but more of the suggestions were expected to be clinically relevant.} %Not only did LLMs (context) identify more initial terms than LLMs (baseline), but the suggested terms matched $2.3$--$3.4$ times as many valid ICD-10 codes (overall and in our sample). They also matched $1.2$-$1.5$ times as many as the clinicians' original roadmap (Table~\ref{tab:terms_codes}). 

\rev{We previously ran both LLMs enhancements with prompts that (i) asked for ``ICD codes,'' but not ICD-10 specifically, and (ii) asked for all $20$ dataframes at once, rather than in a loop. Based on these earlier versions, the LLMs proposed far fewer search terms. However, given that more than $6$ months passed between then and the most recent results, it is unclear how much this change is attributable to prompting differences versus the LLMs' improvements over time. See the Supplementary Materials for more details.}

\subsection*{Clinicians' adjudication on the LLMs (context) roadmap}

We considered one final roadmap, where two clinicians independently reviewed the proposed LLMs (context) additions and adjudicated whether the search terms were valid for the corresponding ALI components. We focused on the LLMs (context), which was expected to outperform the LLMs (baseline).\cite{Groza2024} Of the \rev{$514$} ICD-10 codes matching patients in our sample based on LLMs (context), at least one clinician endorsed \rev{$421$} of them (\rev{$82\%$}). %There The clinicians agreed on $100$ to include and ~$75$ to exclude. 

Some disqualified terms were actually matches from the original clinicians' roadmap, like ``diabetes inspidus'' or family histories of matching diseases. However, other exclusions, like ``pulmonary hypertension'' were new additions by the LLMs (context) that clinicians did not find clinically relevant for the corresponding ALI component. Still, the \textit{LLMs (context + clinicians) roadmap} matched \rev{almost twice as many} ICD-10 codes in our sample than the original. 

%==============================

% Results
%==============================
\section*{Results}

\subsection*{Descriptive statistics}

The sample of $N = 1000$ patients was $48$ years old, on average, $40\%$ male, $72\%$ White, $18\%$ Black, and $93\%$ not Hispanic or Latino (Table~\ref{tab:cohort_desc}). The subset of $n = 100$ patients with chart reviews was slightly older (median age of $50$ years) with higher percentages male ($48\%$), White ($74\%$), Black ($20\%$), and not Hispanic or Latino ($95\%$). 

%TC:ignore
\begin{table}[ht!]
\centering
\resizebox{\columnwidth}{!}{
\begin{tabular}{R{2.5cm}ccc}
\hline
& & \multicolumn{2}{c}{\textbf{Expert Chart Review?}} \\
\cmidrule(l{3pt}r{3pt}){3-4} 
& \textbf{Overall} & \textbf{No} & \textbf{Yes} \\
& ($\boldsymbol{N = 1000}$) & ($\boldsymbol{N -n = 900}$) & ($\boldsymbol{n = 100}$)\\
\hline
\addlinespace
\multicolumn{4}{l}{\textit{Patient Demographics}} \\
\addlinespace
\multicolumn{1}{l}{Age} & $48$ ($35$, $57$) & $48$ ($35$, $57$) & $50$ ($31$, $59$)\\
\multicolumn{1}{l}{Sex} \\
Male & $395$ ($39.5\%$) & $347$ ($38.6\%$) & $48$ ($48.0\%$)\\
\multicolumn{1}{l}{Race} \\
\hspace{2mm}American Indian or Alaska Native
& $6$ ($0.6\%$) & $5$ ($0.6\%$) & $1$ ($1.0\%$)\\
Asian Indian & $30$ ($3.0\%$) & $29$ ($3.2\%$) & $1$ ($1.0\%$)\\
Black or African American & $181$ ($18.1\%$) & $161$ ($17.9\%$) & $20$ ($20.0\%$)\\
Other & $68$ ($6.8\%$) & $64$ ($7.1\%$) & $4$ ($4.0\%$)\\
White or Caucasian & $715$ ($71.5\%$) & $641$ ($71.2\%$) & $74$ ($74.0\%$)\\
\multicolumn{1}{l}{Ethnicity} \\
Hispanic, Latino or Spanish & $61$ ($6.1\%$) & $56$ ($6.2\%$) & $5$ ($5.0\%$)\\
Not Hispanic, Latino or Spanish & $934$ ($93.4\%$) & $839$ ($93.2\%$) & $95$ ($95.0\%$)\\
Patient Refused & $5$ ($0.5\%$) & $5$ ($0.6\%$) & $0$ ($0.0\%$)\\
\addlinespace
\multicolumn{4}{l}{\textit{Allostatic Load Index (ALI) and Healthcare Utilization}} \\
\addlinespace
\multicolumn{1}{L{3cm}}{Unvalidated ALI}
& $0.33$ ($0.17$, $0.50$) & $0.33$ ($0.17$, $0.50$) & $0.38$ ($0.17$, $0.57$)\\
\multicolumn{1}{L{3cm}}{Missing ALI Components}
& $4$ ($3$, $4$) & $4$ ($3$, $4$) & $4$ ($3$, $5$)\\
\multicolumn{1}{L{3cm}}{Unique Diagnosis Codes} & $30$ ($16$, $48$) & $30$ ($16$, $48$) & $32$ ($17$, $47$)\\
\multicolumn{1}{L{3cm}}{Engaged in Care} & $318$ ($31.8$) & $268$ ($29.8$) & $50$ ($50.0$)   \\
\hline
\end{tabular}
}
\caption{Description of the original sample of $N = 1000$ patients from the electronic health records (EHR) at Atrium Health Wake Forest Baptist Hospital, further broken down by whether or not the patients underwent expert chart review. Categorical variables are summarized by their frequency ($\%$). Numeric variables are summarized by their median (interquartile range). Unvalidated ALI and the number of missing components were taken from the extracted EHR data. Diagnosis codes were based on the ICD-10 (International Classification of Diseases, 10th revision). Patients with $\geq 1$ emergency department visit or hospitalization were considered to have ``engaged in care.''}
\label{tab:cohort_desc}
\end{table}
%TC:endignore

According to extracted EHR data, the median ALI for patients undergoing chart review was slightly higher than that for the entire sample ($0.38$ versus $0.33$). By design, a much higher proportion of patients undergoing chart review engaged in the healthcare system ($50\%$ versus $32\%$), meaning that they had at least one hospitalization or emergency department (ED) visit during the $2$-year study period. (We intentionally sampled a $50/50$ ratio of patients engaging/not engaging in the healthcare system for chart reviews.\cite{lotspeich2025overcomingdatachallengesenriched}) Patients were missing $4$ ALI components, on average, whether or not they underwent chart review; however, those undergoing chart review had a slightly wider IQR of [$3$, $5$] versus [$3$, $4$]. On average, there were $30$ unique ICD-10 codes per patient in the overall sample (IQR $= [16, 48]$) but $32$ each (IQR $= [17, 47]$) among those with chart reviews. 

We first compared the algorithm's findings, based on various roadmaps, for the $100$ patients who underwent chart reviews. We were interested in (i) how well the ALI components based on the algorithm agreed with those from the chart review, (ii) why the algorithm might recover information that the chart review did not (and vice versa). Then, we scaled the algorithm up for use in the entire sample of $1000$ patients. 

\subsection*{Expert chart reviews versus missing data recovery algorithms}

A total of $1000$ data points were considered in the chart reviews ($10$ ALI components for each of $n = 100$ patients). Each data point was assigned to one of four mutually exclusive categories: unhealthy, healthy, missing, or ``protocol error.'' Data points classified as protocol errors were missing in the extracted EHR data, but, instead of following the roadmap, the chart reviewers found non-missing values that were outside the study period. These data points were returned to missing for our comparisons, while the algorithms might still recover them.

Across all patients and components, $413$ data points were missing in the extracted EHR data. The chart reviews recovered $45$ ($11\%$) that were presumed to be unhealthy (Figure~\ref{fig:flowcharts}A). (After accounting for protocol errors, this value differs slightly from our previous work\cite{lotspeich2025overcomingdatachallengesenriched} but allows for a more fair comparison to the algorithms.) The amount recovered using the algorithm depended heavily on the roadmap (Figure~\ref{fig:flowcharts}B--\ref{fig:flowcharts}E). The clinicians' original recovered slightly more than the chart reviews ($51$, $12\%$). \rev{LLMs (baseline) recovered the most ($89$, $22\%$), followed by LLMs (context) ($83$, $20\%$). LLMs (context + clinicians) recovered more than the experts %, due to the LLMs' additions, 
but less than the LLMs alone %, after excluding search terms that the clinicians  
($73$, $18\%$), suggesting that the enhancements successfully broadened the search terms but not all were clinically relevant.} 

%TC:ignore
\begin{figure*}
    \centering
    \setlength{\abovecaptionskip}{0pt}
    \includegraphics[width=0.95\textwidth]{img/all_flowcharts_vs_ehr_revised.png}
    \caption{Flow charts of the $1000$ data points included in the expert chart reviews ($10$ components per patient across $n = 100$ patients). We compare the extracted electronic health records (EHR) data to the \textbf{A)} expert chart reviews and the missing data recovery algorithms based on the following roadmaps: \textbf{B)} clinicians' original, \textbf{C)} LLMs (baseline), \textbf{D)} LLMs (context), and \textbf{E)} LLMs (context + clinicians). Shaded boxes denote data points that were missing in the EHR data; these are the only data points that could potentially be changed by the missing data recovery algorithms in \textbf{B}--\textbf{E}, and a missing data point could only be changed to ``unhealthy.''}
    \label{fig:flowcharts}
\end{figure*}
%TC:endignore

The counts of missing components per patient can be found in Figure~\ref{fig:bars_chart_reviews}A. In the extracted EHR data, patients had $6$ out of $10$ non-missing ALI components, on average (IQR $= [5, 7]$). Chart reviews improved this average to $7$ out of $10$ (IQR $= [5.75, 8]$). \rev{All roadmaps led to the same improvement, but their IQRs differed slightly. The clinicians' original roadmap had the widest IQR $[5, 8]$, while the LLMs (context + clinicians) roadmap led to the narrowest $[6, 8]$. The other two roadmaps had the same IQR as the chart reviews.}

%TC:ignore
\begin{figure*}
    \centering
    \setlength{\abovecaptionskip}{0pt}
    \includegraphics[width=\textwidth]{img/fig2_missing_by_patient_and_component_revised.png}
    \caption{Counts of missing allostatic load index (ALI) components per patient (A) and per component (B) across those chosen for expert chart reviews ($n = 100$ patients). Missingness should be highest according to the unvalidated electronic health records (EHR) data, while the chart review might reduce it. The different missing recovery algorithms reduced the amount of missingness by varying amounts, depending on the roadmap: LLMs (baseline), clinicians' original, LLMs (context + clinicians), or LLMs (context). \rev{Acronyms for the ALI components: creatinine clearance (CC), homocysteine (HCST), C-reactive protein (CRP), hemoglobin A1c (HBA1C), total cholesterol (CHOL), triglycerides (TRIG), serum albumin (ALB), body mass index (BMI), systolic blood pressure (SBP), and diastolic blood pressure (DBP).}}
    \label{fig:bars_chart_reviews}
\end{figure*}
%TC:endignore

The counts of missing values per component can be found in Figure~\ref{fig:bars_chart_reviews}B. No body mass index (BMI) or systolic/diastolic blood pressure values were missing. The chart reviews and algorithms all recovered one missing cholesterol component. Across the other six ALI components, two types of disagreement between the chart reviews and algorithms were possible. 

First, the chart reviews could find something that the algorithm did not. Fortunately, there were relatively few of these. For hemoglobin A1C (HbA1c) and triglycerides, the clinical experts recovered one patient's missing component that the algorithms did not. The chart reviewers recovered more patients' homocysteine ($24$) and creatinine clearance ($9$), although these differences depended some on the roadmap. They likely had access to additional information in the electronic chart (e.g., lab values from previous providers). Similarly, no search terms were given for serum albumin, and yet the chart reviewers recovered three missing components.

Second, the algorithm could recover something that the chart reviews did not. \rev{We only observed this type of disagreement for CRP, where all roadmaps seemingly recovered more missing values ($38$--$72$ versus $10$).} These disagreements seemed to stem from clinical interpretation. ``Infection'' was a search term for CRP, and sometimes a matching diagnosis code was present in a patient's chart but deemed not relevant by the chart reviewers (e.g., urinary tract infection). \rev{The LLMs (context + clinicians) roadmap excluded these diagnoses while building upon the original.} %, and thus the number of CRP values recovered fell between the chart reviews and LLMs.} 

% \rev{Across all components, there were $413$ missing values in the EHR data. The LLMs roadmaps (baseline and context) recovered the most missing values ($83 \textendash 89$, $20 \textendash 22\%$), followed by the LLMs (context + clinicians) ($73$, $18\%$) and clinicians' original ($51$, $12\%$).} While the unreviewed LLMs roadmaps tended to recover the most, we believe that some of these matches were mistaken and adopted the LLMs (context + clinicians) roadmap going forward. 

\subsection*{Scaling up to the entire study} 

We applied the final algorithm, using the LLMs (context + clinicians) roadmap, to the entire $1000$-person sample. Of $4009$ missing ALI components, \rev{$789$ ($20\%$)} were recovered. The median ALI was slightly higher after applying it (\rev{$0.40$} versus $0.33$ in the extracted EHR data). The distribution of the ALI after recovery was also slightly more symmetric (Supplemental Figure~S3) and less dispersed (IQR \rev{$= [0.29, 0.56]$} versus $[0.17, 0.50]$). 

The chart reviews did not move the sample-wide number of non-missing components per patient (median $=6$ with IQR $= [6, 7]$, as in the extracted EHR data), since they only helped $100$ patients. Meanwhile, algorithmic recovery led to $7$ non-missing ALI components per patient, on average (IQR $= [6, 8]$), because the entire $1000$-patient was eligible (Figure~\ref{fig::miss_full_sample}A). 

%TC:ignore
\begin{figure*}
    \centering
    \setlength{\abovecaptionskip}{0pt}
    \includegraphics[width=\textwidth]{img/fig3_missing_by_patient_and_component_full_sample_revised.png}
    \caption{Counts of missing allostatic load index (ALI) components per patient (A) and per component (B) across the full sample ($N = 1000$ patients). Missingness should be highest according to the unvalidated electronic health records (EHR) data, while the chart review might reduce it. We only considered algorithmic recovery based on the large language models (LLMs) (context + clinicians) roadmap, which could be applied across the full sample and sometimes recovered more missing data than the expert chart reviews. Acronyms for the ALI components: creatinine clearance (CC), homocysteine (HCST), C-reactive protein (CRP), hemoglobin A1c (HBA1C), total cholesterol (CHOL), triglycerides (TRIG), serum albumin (ALB), body mass index (BMI), systolic blood pressure (SBP), and diastolic blood pressure (DBP).}
    \label{fig::miss_full_sample}
\end{figure*}
%TC:endignore

The algorithm recovered missing values for six of ten ALI components (Figure~\ref{fig::miss_full_sample}B). \rev{Noticeably, the most recovered components were for CRP ($581$ of $955$, $61\%$), followed by homocysteine ($135$ of $983$, $14\%$).} Small percentages ($\leq 5\%$) of missing creatinine clearance, HbA1c, cholesterol, and triglycerides components were also recovered. Again, no blood pressure values were missing. The only incomplete components that the algorithm did not help with were serum albumin (\rev{which only had a small number of clinician-approved terms recommended by the LLMs}) and body mass index (which was only missing for two patients). 

The association between the ALI from the extracted EHR data versus the recovery algorithm was linear (Figure~\ref{fig::ali}). This relationship, which could be captured with a statistical model, aligned closely with that between ALI from the expert chart reviews and extracted EHR data. If we wanted to attempt to predict a more accurate version of the ALI from EHR data, algorithmic recovery leads to similar values, on average, as having experts manually review a subset of patients. 

%TC:ignore
\begin{figure*}
    \centering
    \setlength{\abovecaptionskip}{0pt}
    \includegraphics[width=0.75\textwidth]{img/compare_ali_validated_augmented_revised.png}
    \caption{Many patients' expert chart reviewed and algorithmically augmented allostatic load indices (ALIs) differed from the version in their extracted electronic health records (EHR) data. Still, the loess smoothers (solid lines) capturing the relationship between the validated/augmented and unvalidated ALIs were relatively linear and fell close to the line of equality (i.e., where unvalidated and validated/augmented ALI were equal).}
    \label{fig::ali}
\end{figure*}
%TC:endignore

Previously, we found ALI to be strongly associated with odds of engaging in care, after incorporating chart review and EHR data.\cite{lotspeich2025overcomingdatachallengesenriched} (ALI from chart reviews was used in this model when available; otherwise, it was essentially predicted from the EHR data.) Here, we wanted to determine whether whole-sample algorithmic recovery could lead us to draw similar conclusions. Using logistic regression on the $1000$ patients, we re-estimated this model with only ALI from the extracted EHR data or algorithm. Overall, the algorithm-based analysis captured many of the same benefits as our incorporation of the chart reviews previously (Figure~\ref{fig::forest}). Notably, our previous estimates had much better precision, because the study was specifically designed to do so by targeting the most informative patients for chart review.

%TC:ignore
\begin{figure*}
    \centering
    \setlength{\abovecaptionskip}{0pt}
    \includegraphics[width=0.85\textwidth]{img/forest_plot_full_sample_revised.png}
    \caption{Coefficient estimates (95\% confidence intervals) using the extracted electronic health records (EHR) data (naive analysis), combined EHR data + expert chart reviews (previous study estimates),\cite{lotspeich2025overcomingdatachallengesenriched} and the missing data recovery algorithm using the LLMs (context + clinicians) roadmap (augmented analysis).}
    \label{fig::forest}
\end{figure*}
%TC:endignore

%==============================

% Discussion
%==============================
\section*{Discussion}

Algorithmic recovery using clinically-driven roadmaps enhanced by LLMs could offer a cost-effective, scalable way to reduce missingness in EHR data before developing or validating computable phenotypes, like the ALI. Using the LLMs (context) expanded the search terms, while subsequent review by clinicians ensured that the final roadmap included only clinically-relevant ones (avoiding potential hallucinations). As proposed, the algorithm focuses on promoting completeness. Additional checks could be incorporated to address additional dimensions of EHR data quality, like correctness or plausibility.\cite{Weiskopf2013} If using an LLMs that runs locally, such that no protected health information is shared, there are also exciting opportunities to enhance these quality checks using the LLMs on EHR data directly.\cite{Ahsan2024,Ntinopoulos2025} 

We focused on operationalizing a well-studied, existing ALI calculation.\cite{Seeman2001} %that takes $10$ component biomarkers, discretizes them into binary indicators of being unhealthy, and computes the ALI as the patient's proportion of unhealthy measurements. It assumes the same thresholds for all patients and equal weights for all components. 
\rev{Fortunately, our proposed algorithm generalizes easily to develop alternative ALI calculations or computable phenotypes for different outcomes. After identifying the variables needed  and defining clinicians' starting search terms, the algorithm would proceed as discussed.} 

Our roadmap-based logic is straightforward and efficient to incorporate into EHR (e.g., as SQL code). %SQL code can be written to retrieve ALI components, including labs, vitals, and the ICD-based surrogates developed in this paper. 
Optimal presentation of the ALI in EHR is a key next step, as ``alert fatigue'' is a well-known source of burnout for clinical staff.\cite{Ancker2017} Given the ALI's simplicity and interpretability, there is an opportunity to present it to patients, perhaps through an EHR messaging portal.\cite{RAMSEY201829} This connection could eventually become bi-directional, wherein patients upload data from personal devices (e.g., Oura ring)\cite{Genes2018} that can be incorporated in a future version of the ALI. 

Our choice of general-purpose LLMs represents a practical decision and area for future methodological refinement. We chose to use Google Gemini's free tier for accessibility and cost-effectiveness. However, there are many alternatives, including ChatGPT,\cite{openai2023gpt4} Claude,\cite{claude3} Llama,\cite{llama3} and Copilot,\cite{microsoft2023copilot} each with capabilities that could influence search term generation quality. Our methodology only passed the roadmap structure to the LLMs, rather than any patient data, which eliminates privacy concerns and allows flexibility in model selection without regulatory constraints. %A potential limitation of our approach was the use of a general-purpose model rather than one specifically fine-tuned on medical terminology and ICD coding systems. 
Training LLMs specifically on ICD-10 codes and medical terminology could improve the validity and clinical relevance of proposed search terms. %, potentially reducing the noise inherent in broad keyword generation while enhancing the precision of diagnostic term matching for recovering missing data when biomarkers are not available. 
Future iterations would benefit from comparing performance across different LLMs providers and exploring domain-specific model training to optimize the balance between comprehensive coverage and clinical accuracy in missing data recovery algorithms. 

There are many other worthwhile directions for future work. \rev{The expert chart reviews and algorithms pulled patients' diagnosis codes at any time within the study period. If a relevant code was found, the ALI component was assumed to be unhealthy for the entire study. However, imposing a stricter lookback window (e.g., within $6$ months of a visit with missing data) and exploring data-driven indications that the patient's health may have improved (e.g., adherence to specific medications) could improve both approaches' clinical relevance.} Inviting patients to identify gaps in their own EHR data (e.g., via survey) could provide valuable information about missingness mechanisms that would inform the roadmaps.\cite{Bell2020, Hagström2023, Haneuse2016} %Our algorithm uses structured EHR data (ICD-10 codes), but t
Text-mining unstructured fields (like free-text notes) could uncover additional sources of auxiliary information.\cite{SONABENDW2020104135} %When re-fitting the healthcare utilization model, we used patients' ALIs from the algorithm with the LLMs (context + clinicians) roadmap, but incorporating multiple versions (e.g., using various roadmaps) could reduce bias and improve precision.\cite{LU2024104690} %If conducting some chart reviews is plausible, incorporating all three versions of a computable phenotype (extracted EHR data, chart reviews, and algorithm) could offer similar advantages in statistical analyses but would need to account for missing chart review data. 

%==============================

% Conclusion
%==============================
% \section*{Conclusion}

% \textcolor{blue}{TO WRITE: Lessons learned, next steps, takeaway messages (Sarah and Lucy)} 

%==============================

% Funding
%==============================
\section*{Funding Statement}
The authors gratefully acknowledge Wake Forest University and Wake Forest University School of Medicine for an intercampus collaborative grant that supported the data collection for this work. 
%==============================

\section*{Data Availability Statement}

Due to patient privacy, the authors do not have permission to share the EHR data. Data for the roadmaps and algorithm are publicly available at \url{https://github.com/lucymcgowan/ehr-llm-validation}. 

\section*{Contributorship Statement}

Sarah Lotspeich (Conceptualization, Data curation, Formal analysis, Funding acquisition, Methodology, Software, Visualization, Writing - original draft), Abbey Collins (Methodology, Writing - original draft), Brian Wells (Methodology, Writing - review \& editing), Ashish Khanna (Methodology, Writing - review \& editing), Joseph Rigdon (Conceptualization, Data curation, Funding acquisition, Writing - original draft), Lucy D'Agostino McGowan (Conceptualization, Formal analysis, Methodology, Software, Visualization, Writing - original draft)

\section*{Conflict of Interests Statement}

The authors have no conflicts of interest to declare.

% \appendix
% \onecolumn

% \section*{Appendix}
% \section*{Code}

%\twocolumn

% Reference
%==============================
\bibliographystyle{vancouver}
{\footnotesize \bibliography{citation}}
%==============================

\end{document} 
